# Supplementary material for: Effects of Lactiplantibacillus plantarum and Lacticaseibacillus paracasei supplementation on the single-cell fecal parasitome in children with celiac disease autoimmunity: a randomized, double-blind placebo-controlled clinical trial
Source: Parasit Vectors. 2023 Nov 9;16:411. doi: 10.1186/s13071-023-06027-1 (PMC10636941; doi:10.1186/s13071-023-06027-1)
Supplement: Supplementary file 3 — Additional file 3. Table—Parasites detection. [file 13071_2023_6027_MOESM3_ESM.xlsx]

## Sheet: samples
sample_id	patient_id	taken_date	blastocystis_posneg	blastocystis_pcr_ct	blastocystis_subtype_result	blastocystis_18S_posneg	blastocystis_18S_perc	dientamoeba_posneg	dientamoeba_18S_posneg	dientamoeba_18S_perc	dientamoeba_pcr_ct	entamoeba_posneg	entamoeba_18S_posneg	entamoeba_18S_perc	entamoeba_pcr_ct
19A	19	2012-11-01	positive	17.92	ST04	positive	67.77	negative	negative	0.36	NA	negative	negative	0	NA
19C	19	2013-04-05	positive	18.37	ST04	positive	67.86	negative	negative	1.82	NA	negative	negative	0	NA
19B	19	2013-02-03	positive	18.4	ST04	positive	64.56	negative	negative	2.15	NA	negative	negative	0	NA
15A	15	2012-04-12	positive	20.02	ST02	positive	82.7	negative	negative	0	NA	negative	negative	0	NA
35A	35	2013-09-16	positive	20.24	ST04	positive	63.06	positive	negative	0.25	24.64	negative	negative	0	NA
74A	74	2013-09-05	positive	20.4	ST01	positive	76.33	positive	positive	10.61	20.75	negative	negative	0	NA
64C	64	2012-12-03	positive	20.57	ST04	positive	63.37	negative	negative	0	NA	negative	negative	0	NA
15B	15	2012-06-27	positive	21.62	ST02	positive	61.95	negative	negative	0	NA	negative	negative	0	NA
59A	59	2014-02-12	positive	21.7	ST02	positive	55.16	positive	positive	6.34	21.46	negative	negative	0	NA
15C	15	2012-10-25	positive	21.97	ST02	positive	81.59	negative	negative	0	NA	negative	negative	0	NA
59B	59	2014-05-12	positive	22.77	ST02	positive	57.63	positive	negative	2.36	24.61	negative	negative	0	NA
59C	59	2014-10-04	positive	23.11	ST02	positive	41.32	positive	positive	23.79	19.55	negative	negative	0	NA
76A	76	2015-04-29	positive	23.26	ST02	positive	80.4	negative	negative	0	NA	negative	negative	0	NA
76C	76	2015-12-15	positive	23.5	ST02	positive	63.87	negative	negative	0	NA	negative	negative	0	NA
60C	60	2015-03-29	positive	24.12	ST01	positive	45.95	positive	positive	7.43	23.14	negative	negative	0	NA
60B	60	2015-01-04	positive	24.9	ST01	positive	46.56	positive	negative	3.59	25.18	negative	negative	0	NA
10C	10	2012-11-13	positive	25.28	ST03	positive	51.59	negative	negative	0	NA	negative	negative	0	NA
35C	35	2013-09-09	positive	25.36	ST04	positive	22.73	positive	negative	1.23	25.16	negative	negative	0	NA
10B	10	2012-08-28	positive	26.17	ST03	positive	54.02	negative	negative	0	NA	negative	negative	0	NA
35B	35	2013-12-03	positive	27.08	ST04	positive	27.95	positive	positive	12.57	23.76	negative	negative	0	NA
60A	60	2014-10-14	positive	32.31	ST01	positive	12.94	positive	negative	0.14	31.93	negative	negative	0	NA
74B	74	2013-12-11	positive	33.84	ST01	positive	71.45	negative	negative	1.64	NA	negative	negative	0	NA
10A	10	2012-05-29	positive	38.72	ST03	negative	0	negative	negative	0	NA	negative	negative	0	NA
18A	18	2012-10-10	positive	39.15	ST02	negative	0	negative	negative	2.82	NA	negative	negative	0	NA
21A	21	2015-04-13	positive	40.05	ST02	positive	7.64	positive	positive	40.49	22.68	negative	negative	0	NA
17A	17	2013-05-04	positive	41.21	NA	negative	0.1	negative	negative	0	NA	negative	negative	0	NA
11A	11	2012-06-20	negative	NA	NA	negative	0	negative	negative	0	NA	negative	negative	0	NA
11B	11	2012-08-20	negative	NA	NA	negative	0.07	negative	negative	0	NA	negative	negative	0	NA
11C	11	2012-12-18	negative	NA	NA	negative	3.46	negative	negative	0.63	NA	negative	negative	0	NA
12A	12	2012-09-20	negative	NA	NA	negative	0	negative	negative	0	NA	negative	negative	0	NA
12B	12	2012-09-14	negative	NA	NA	negative	0	negative	negative	0	NA	negative	negative	0	NA
12C	12	2012-12-04	negative	NA	NA	negative	0	negative	negative	0	NA	negative	negative	0	NA
13A	13	2012-03-15	negative	NA	NA	negative	0	negative	negative	0	NA	negative	negative	0	NA
13B	13	2012-06-19	negative	NA	NA	negative	0	negative	negative	0	NA	negative	negative	0	NA
13C	13	2012-09-18	negative	NA	NA	negative	1.49	negative	negative	0	NA	negative	negative	0	NA
14A	14	2012-04-15	negative	NA	NA	negative	0.28	negative	negative	0.07	NA	negative	negative	0	NA
14B	14	2012-10-21	negative	NA	NA	negative	0.77	negative	negative	0.15	NA	negative	negative	0	NA
14C	14	2012-09-07	negative	NA	NA	negative	0	negative	negative	0	NA	negative	negative	0	NA
16A	16	2012-09-21	negative	NA	NA	negative	0	negative	negative	0.69	NA	negative	negative	0	NA
16B	16	2012-12-09	negative	NA	NA	negative	0	negative	negative	0.41	NA	negative	negative	0	NA
16C	16	2013-04-22	negative	NA	NA	negative	0	negative	negative	0	NA	negative	negative	0	NA
17B	17	2013-08-14	negative	NA	NA	negative	0	negative	negative	0	NA	negative	negative	0	NA
17C	17	2013-11-07	negative	NA	NA	negative	0.24	negative	negative	0.1	NA	negative	negative	0	NA
18B	18	2013-01-02	negative	NA	NA	positive	7.29	negative	negative	0.23	NA	negative	negative	0	NA
18C	18	2013-04-04	negative	NA	NA	negative	0	negative	negative	4.06	NA	negative	negative	0	NA
1A	1	2012-04-15	negative	NA	NA	negative	0	negative	negative	0.21	NA	negative	negative	0	NA
1B	1	2012-07-12	negative	NA	NA	negative	0	negative	negative	0	NA	negative	negative	0	NA
1C	1	2012-10-17	negative	NA	NA	negative	0	negative	negative	0	NA	negative	negative	0	NA
20A	20	2015-01-09	negative	NA	NA	negative	0.1	positive	positive	36.02	22.03	negative	negative	0	NA
20B	20	2015-05-25	negative	NA	NA	negative	0.44	positive	negative	0.23	30.77	negative	negative	0	NA
20C	20	2015-06-24	negative	NA	NA	negative	0	positive	negative	0.36	31	negative	negative	0	NA
21B	21	2015-11-11	negative	NA	ST02	positive	7.75	negative	negative	0.19	NA	negative	negative	0	NA
21C	21	2015-09-01	negative	NA	NA	negative	0	negative	negative	0	NA	negative	negative	0	NA
22A	22	2015-08-25	negative	NA	NA	negative	0	positive	positive	34.59	22.23	negative	negative	0	NA
22B	22	2015-11-25	negative	NA	NA	negative	0	positive	positive	56.14	20.68	negative	negative	0	NA
22C	22	2016-01-26	negative	NA	NA	negative	0	positive	positive	13.31	25.65	negative	negative	0	NA
23A	23	2012-05-21	negative	NA	NA	negative	0	negative	negative	0.36	NA	negative	negative	0	NA
23B	23	2012-09-12	negative	NA	NA	NA	NA	negative	NA	NA	NA	negative	NA	NA	NA
23C	23	2012-11-10	negative	NA	NA	negative	0	negative	negative	0.45	NA	negative	negative	0	NA
24A	24	2012-05-29	negative	NA	NA	negative	0	negative	negative	0	NA	negative	negative	0	NA
24B	24	2012-08-28	negative	NA	NA	negative	0	negative	negative	0	NA	negative	negative	0	NA
24C	24	2012-11-29	negative	NA	NA	negative	0	positive	positive	5.71	42.62	negative	negative	0	NA
25A	25	2012-07-02	negative	NA	NA	negative	0	negative	negative	0.35	NA	negative	negative	0	NA
25B	25	2012-09-25	negative	NA	NA	negative	0	negative	negative	0.6	NA	negative	negative	0	NA
25C	25	2012-12-17	negative	NA	NA	negative	0	negative	negative	0	NA	negative	negative	0	NA
26A	26	2012-11-11	negative	NA	NA	negative	0	negative	negative	0	NA	negative	negative	0	NA
26B	26	2013-02-09	negative	NA	NA	negative	0	negative	negative	0	NA	negative	negative	0	NA
26C	26	2013-06-05	negative	NA	NA	negative	0	negative	negative	0	NA	negative	negative	0	NA
27A	27	2012-05-14	negative	NA	NA	negative	0	negative	negative	0	NA	negative	negative	0	NA
27B	27	2012-08-05	negative	NA	NA	negative	0	negative	negative	0	NA	negative	negative	0	NA
27C	27	2012-11-04	negative	NA	NA	negative	0	negative	negative	0	NA	negative	negative	0	NA
28A	28	2012-03-15	negative	NA	NA	negative	0	negative	negative	0	NA	negative	negative	0	NA
28B	28	2012-06-13	negative	NA	NA	negative	0	negative	negative	0	NA	negative	negative	0	NA
28C	28	2012-09-18	negative	NA	NA	negative	0	negative	negative	0.4	NA	negative	negative	0	NA
29A	29	2012-03-21	negative	NA	NA	negative	0	negative	negative	0	NA	negative	negative	0	NA
29B	29	2012-06-04	negative	NA	NA	negative	0	negative	negative	0	NA	negative	negative	0	NA
29C	29	2012-09-04	negative	NA	NA	negative	0	negative	negative	0	NA	negative	negative	0	NA
2A	2	2012-05-01	negative	NA	NA	negative	0.17	negative	negative	0	NA	negative	negative	0	NA
2B	2	2012-08-06	negative	NA	NA	negative	0.15	negative	negative	0	NA	negative	negative	0	NA
2C	2	2012-11-19	negative	NA	NA	negative	0.59	negative	negative	0	NA	negative	negative	0	NA
30A	30	2012-03-24	negative	NA	NA	negative	0.23	negative	negative	0	NA	negative	negative	0	NA
30B	30	2012-06-25	negative	NA	NA	negative	0	negative	negative	0	NA	negative	negative	0	NA
30C	30	2012-09-16	negative	NA	NA	negative	0	negative	negative	0	NA	negative	negative	0	NA
31A	31	2012-06-04	negative	NA	NA	negative	0	negative	negative	0	NA	negative	negative	0	NA
31B	31	2012-08-28	negative	NA	NA	negative	0	negative	negative	0	NA	negative	negative	0	NA
31C	31	2012-11-20	negative	NA	NA	negative	0	negative	negative	0	NA	negative	negative	0	NA
32A	32	2012-05-04	negative	NA	NA	negative	0	negative	negative	0	NA	negative	negative	0	NA
32B	32	2012-08-13	negative	NA	NA	negative	0	negative	negative	0.06	NA	negative	negative	0	NA
32C	32	2012-11-13	negative	NA	NA	negative	0	negative	negative	0.16	NA	negative	negative	0	NA
33A	33	2012-05-03	negative	NA	NA	negative	0	positive	positive	10.45	23.47	negative	negative	0	NA
33B	33	2012-08-05	negative	NA	NA	negative	0	positive	negative	0	35.57	negative	negative	0	NA
33C	33	2012-10-25	negative	NA	NA	negative	0	positive	positive	20.84	22.51	negative	negative	0	NA
34A	34	2012-05-14	negative	NA	NA	negative	0	negative	negative	0	NA	negative	negative	0	NA
34B	34	2012-09-13	negative	NA	NA	negative	0	negative	negative	0	NA	negative	negative	0	NA
34C	34	2012-11-27	negative	NA	NA	negative	0	negative	negative	0	NA	negative	negative	0	NA
36A	36	2013-10-26	negative	NA	NA	negative	0	negative	negative	0	NA	negative	negative	0	NA
36B	36	2014-01-26	negative	NA	NA	negative	0	negative	negative	0	NA	negative	negative	0	NA
36C	36	2014-04-15	negative	NA	NA	negative	0	negative	negative	0	NA	negative	negative	0	NA
37A	37	2014-10-04	negative	NA	NA	negative	3.3	negative	negative	0	NA	negative	negative	0	NA
37B	37	2014-12-19	negative	NA	NA	negative	0	negative	negative	0	NA	negative	negative	0	NA
37C	37	2014-04-18	negative	NA	NA	negative	0	negative	negative	0	NA	negative	negative	0	NA
38A	38	2014-08-10	negative	NA	NA	negative	0	negative	negative	0	NA	negative	negative	0	NA
38B	38	2014-11-08	negative	NA	NA	negative	0.17	negative	negative	0.17	NA	negative	negative	0	NA
38C	38	2015-02-19	negative	NA	NA	negative	0.14	negative	negative	0	NA	negative	negative	0	NA
39A	39	2014-05-25	negative	NA	NA	negative	0.14	negative	negative	0.11	NA	negative	negative	0	NA
39B	39	2014-08-26	negative	NA	NA	negative	0	negative	negative	0.25	NA	negative	negative	0	NA
39C	39	2014-11-24	negative	NA	NA	negative	0	negative	negative	0.56	NA	negative	negative	0	NA
3A	3	2012-04-26	negative	NA	NA	negative	0	negative	negative	0	NA	negative	negative	0	NA
3B	3	2012-08-05	negative	NA	NA	negative	0	negative	negative	0	NA	negative	negative	0	NA
3C	3	2012-10-27	negative	NA	NA	negative	0	negative	negative	0	NA	negative	negative	0	NA
41A	41	2012-03-13	negative	NA	NA	negative	0	negative	negative	0.34	NA	negative	negative	0	NA
41B	41	2012-06-11	negative	NA	NA	negative	0	negative	negative	0	NA	negative	negative	0	NA
41C	41	2012-10-01	negative	NA	NA	negative	0	negative	negative	0	NA	negative	negative	0	NA
42A	42	2012-04-21	negative	NA	NA	negative	0	negative	negative	1.29	NA	negative	negative	0	NA
42B	42	2012-06-30	negative	NA	NA	negative	0	negative	negative	0.23	NA	negative	negative	0	NA
42C	42	2012-10-04	negative	NA	NA	negative	0	negative	negative	0.21	NA	negative	negative	0	NA
43A	43	2012-03-19	negative	NA	NA	negative	0	negative	negative	0	NA	negative	negative	0	NA
43B	43	2012-06-14	negative	NA	NA	negative	0	negative	negative	0	NA	negative	negative	0	NA
43C	43	2012-09-26	negative	NA	NA	negative	0	negative	negative	0	NA	negative	negative	0	NA
44A	44	2012-11-25	negative	NA	NA	negative	0	negative	negative	0	NA	negative	negative	0	NA
44B	44	2013-03-11	negative	NA	NA	negative	0	negative	negative	0	NA	negative	negative	0	NA
44C	44	2013-05-22	negative	NA	NA	negative	0	negative	negative	0	NA	negative	negative	0	NA
45A	45	2012-01-12	negative	NA	NA	negative	0	negative	negative	0	NA	negative	negative	0	NA
45B	45	2013-04-08	negative	NA	NA	negative	0	negative	negative	0	NA	negative	negative	0	NA
45C	45	2013-07-10	negative	NA	NA	NA	NA	negative	NA	NA	NA	negative	NA	NA	NA
46A	46	2013-04-14	negative	NA	NA	negative	0.07	negative	negative	0	NA	negative	negative	0	NA
46B	46	2013-07-14	negative	NA	NA	negative	0	negative	negative	0	NA	negative	negative	0	NA
46C	46	2013-11-25	negative	NA	NA	NA	NA	negative	NA	NA	NA	negative	NA	NA	NA
47A	47	2013-04-23	negative	NA	NA	negative	0	negative	negative	0	NA	negative	negative	0	NA
47B	47	2013-08-04	negative	NA	NA	negative	0	negative	negative	0	NA	negative	negative	0	NA
47C	47	2013-10-23	negative	NA	NA	negative	0	negative	negative	0	NA	negative	negative	0	NA
48A	48	2012-12-10	negative	NA	NA	negative	0	negative	negative	0.54	NA	negative	negative	0	NA
48B	48	2013-03-03	negative	NA	NA	negative	0	negative	negative	3.66	NA	negative	negative	0	NA
48C	48	2013-06-18	negative	NA	NA	negative	0	negative	negative	1.37	NA	negative	negative	0	NA
49A	49	2013-04-17	negative	NA	NA	negative	0	negative	negative	0.22	NA	negative	negative	0	NA
49B	49	2013-07-28	negative	NA	NA	negative	0	negative	negative	0	NA	negative	negative	0	NA
49C	49	2013-10-29	negative	NA	NA	negative	0	negative	negative	0	NA	negative	negative	0	NA
4A	4	2012-05-03	negative	NA	NA	negative	0	negative	negative	0	NA	negative	negative	0	NA
4B	4	2012-08-26	negative	NA	NA	negative	0	negative	negative	0	NA	negative	negative	0	NA
4C	4	2012-11-25	negative	NA	NA	negative	0	negative	negative	0	NA	negative	negative	0	NA
50A	50	2013-05-07	negative	NA	NA	negative	0	negative	negative	0	NA	negative	negative	0	NA
50B	50	2013-08-03	negative	NA	NA	negative	0	negative	negative	0	NA	negative	negative	0	NA
50C	50	2013-10-15	negative	NA	NA	negative	0	negative	negative	0	NA	negative	negative	0	NA
51A	51	2013-10-06	negative	NA	NA	negative	0.11	negative	negative	0.22	NA	negative	negative	0	NA
51B	51	2013-12-09	negative	NA	NA	negative	0	negative	negative	0.25	NA	negative	negative	0	NA
51C	51	2014-03-30	negative	NA	NA	negative	0	negative	negative	0	NA	negative	negative	0	NA
52A	52	2013-08-15	negative	NA	NA	negative	0	negative	negative	0	NA	negative	negative	0	NA
52B	52	2013-11-01	negative	NA	NA	negative	0	negative	negative	0	NA	negative	negative	0	NA
52C	52	2014-02-08	negative	NA	NA	negative	0	negative	negative	0	NA	negative	negative	0	NA
53A	53	2013-06-25	negative	NA	NA	negative	0	negative	negative	0	NA	negative	negative	0	NA
53B	53	2013-10-07	negative	NA	NA	negative	0	negative	negative	0	NA	negative	negative	0	NA
53C	53	2013-12-09	negative	NA	NA	negative	0.95	negative	negative	0.27	NA	negative	negative	0	NA
54A	54	2013-10-20	negative	NA	NA	negative	0	positive	positive	34.72	22.75	negative	negative	0	NA
54B	54	2014-01-12	negative	NA	NA	negative	0.06	positive	negative	0.18	31.62	negative	negative	0	NA
54C	54	2014-04-27	negative	NA	NA	negative	0	negative	negative	0	NA	negative	negative	0	NA
55A	55	2014-03-22	negative	NA	NA	negative	0	positive	negative	2.69	25.62	negative	negative	0	NA
55B	55	2014-06-09	negative	NA	NA	negative	0	positive	negative	1.51	27.26	negative	negative	0	NA
55C	55	2014-08-23	negative	NA	NA	negative	0	positive	positive	11.81	24.4	negative	negative	0	NA
56A	56	2014-08-15	negative	NA	NA	negative	0	negative	negative	1.16	NA	negative	negative	0	NA
56B	56	2014-11-05	negative	NA	NA	negative	0	negative	negative	0.24	NA	negative	negative	0	NA
56C	56	2015-03-10	negative	NA	NA	negative	0	negative	negative	1.84	NA	negative	negative	0	NA
57A	57	2014-11-10	negative	NA	NA	negative	0	positive	negative	0.6	28.95	negative	negative	0	NA
57B	57	2014-09-22	negative	NA	NA	negative	0.63	positive	negative	2.02	28.74	negative	negative	0	NA
57C	57	2015-03-13	negative	NA	NA	negative	0	positive	positive	13.13	24.14	negative	negative	0	NA
58A	58	2015-06-07	negative	NA	NA	negative	0	negative	negative	4.2	NA	negative	negative	0	NA
58B	58	2015-09-01	negative	NA	NA	negative	0	negative	negative	0	NA	negative	negative	0	NA
58C	58	2015-12-01	negative	NA	NA	negative	0	negative	negative	0	NA	negative	negative	0	NA
5A	5	2012-05-07	negative	NA	NA	negative	0.08	negative	negative	0	NA	negative	negative	0	NA
5B	5	2012-11-19	negative	NA	NA	negative	0	negative	negative	0.53	NA	negative	negative	0	NA
5C	5	2012-06-11	negative	NA	NA	negative	0	negative	negative	0	NA	negative	negative	0	NA
61A	61	2014-01-09	negative	NA	NA	negative	0	negative	negative	2.92	NA	negative	negative	0	NA
61B	61	2014-04-07	negative	NA	NA	negative	0	negative	negative	0	NA	negative	negative	0	NA
61C	61	2014-06-22	negative	NA	NA	negative	0	negative	negative	0	NA	negative	negative	0	NA
62A	62	2012-07-08	negative	NA	NA	negative	0	negative	negative	0	NA	negative	negative	0	NA
62B	62	2012-11-08	negative	NA	NA	negative	0	negative	negative	0.07	NA	negative	negative	0	NA
62C	62	2013-01-18	negative	NA	NA	negative	0	negative	negative	0	NA	negative	negative	0	NA
63A	63	2012-04-16	negative	NA	NA	negative	0	negative	negative	0	NA	negative	negative	0	NA
63B	63	2012-08-09	negative	NA	NA	negative	0	negative	negative	0	NA	negative	negative	0	NA
63C	63	2012-11-06	negative	NA	NA	negative	0	negative	negative	0	NA	negative	negative	0	NA
64A	64	2012-05-29	negative	NA	NA	negative	0	negative	negative	0	NA	negative	negative	0	NA
64B	64	2012-09-03	negative	NA	NA	negative	0.3	negative	negative	0	NA	negative	negative	0	NA
65A	65	2012-06-02	negative	NA	NA	negative	0.35	negative	negative	0	NA	positive	positive	67.29	23.28
65B	65	2012-08-01	negative	NA	NA	negative	0	negative	negative	0	NA	positive	positive	52.54	27.15
65C	65	2012-11-01	negative	NA	NA	negative	0	negative	negative	0	NA	positive	positive	10.31	30.32
66A	66	2012-05-14	negative	NA	NA	negative	0	negative	negative	0	NA	negative	negative	0	NA
66B	66	2012-08-05	negative	NA	NA	negative	0	positive	positive	28.44	23.74	negative	negative	0	NA
66C	66	2012-11-06	negative	NA	NA	negative	0	negative	negative	0	NA	negative	negative	0	NA
67A	67	2012-10-25	negative	NA	NA	negative	0	negative	negative	0	NA	negative	negative	0	NA
67B	67	2013-01-16	negative	NA	NA	negative	0	negative	negative	0	NA	negative	negative	0	NA
67C	67	2013-04-25	negative	NA	NA	negative	0	negative	negative	0	NA	negative	negative	0	NA
68A	68	2012-12-19	negative	NA	NA	negative	0	negative	negative	0	NA	negative	negative	0	NA
68B	68	2013-03-23	negative	NA	NA	negative	0	negative	negative	0.31	NA	negative	negative	0	NA
68C	68	2013-05-31	negative	NA	NA	negative	0	negative	negative	3.52	NA	negative	negative	0	NA
69A	69	2012-11-02	negative	NA	NA	negative	0	negative	negative	0.25	NA	negative	negative	0	NA
69B	69	2014-01-22	negative	NA	NA	negative	0	negative	negative	0.25	NA	negative	negative	0	NA
69C	69	2014-05-17	negative	NA	NA	negative	0	negative	negative	2.17	NA	negative	negative	0	NA
6A	6	2012-05-14	negative	NA	NA	negative	0	negative	negative	0	NA	negative	negative	0	NA
6B	6	2012-08-21	negative	NA	NA	negative	0	negative	negative	0	NA	negative	negative	0	NA
6C	6	2012-11-12	negative	NA	NA	negative	0	negative	negative	0	NA	negative	negative	0	NA
70A	70	2013-03-25	negative	NA	NA	negative	0	negative	negative	0	NA	negative	negative	0	NA
70B	70	2013-06-24	negative	NA	NA	negative	0	negative	negative	0	NA	negative	negative	0	NA
70C	70	2013-10-01	negative	NA	NA	negative	0	negative	negative	0	NA	negative	negative	0	NA
71A	71	2012-05-02	negative	NA	NA	negative	0	negative	negative	0	NA	negative	negative	0	NA
71C	71	2012-12-12	negative	NA	NA	negative	0	negative	negative	0	NA	negative	negative	0	NA
72A	72	2013-09-12	negative	NA	NA	negative	0	negative	negative	2.97	NA	negative	negative	0	NA
72B	72	2013-12-21	negative	NA	NA	negative	0	negative	negative	0	NA	negative	negative	0	NA
73A	73	2013-12-16	negative	NA	NA	negative	0	negative	negative	0	NA	negative	negative	0	NA
73B	73	2014-02-25	negative	NA	NA	negative	0	negative	negative	3.24	NA	negative	negative	0	NA
75A	75	2015-05-05	negative	NA	NA	negative	0.17	positive	negative	3.27	28.78	negative	negative	0	NA
75B	75	2015-08-04	negative	NA	NA	negative	0	positive	positive	14.67	26.75	negative	negative	0	NA
77B	77	2012-11-15	negative	NA	NA	negative	0	negative	negative	0	NA	negative	negative	0	NA
77C	77	2013-04-06	negative	NA	NA	negative	0	positive	positive	47.11	20.08	negative	negative	0	NA
78A	78	2012-08-09	negative	NA	NA	negative	0	positive	negative	0	33.36	negative	negative	0	NA
78B	78	2012-11-12	negative	NA	NA	negative	0	positive	positive	8.61	25.63	negative	negative	0	NA
78C	78	2013-02-24	negative	NA	NA	negative	0	positive	positive	32.32	22.71	negative	negative	0	NA
79A	79	2012-02-25	negative	NA	NA	negative	0	negative	negative	0	NA	negative	negative	0	NA
79B	79	2012-05-26	negative	NA	NA	negative	0.22	negative	negative	0	NA	negative	negative	0	NA
79C	79	2012-08-18	negative	NA	NA	negative	0	negative	negative	0	NA	negative	negative	0	NA
7A	7	2012-06-13	negative	NA	NA	negative	0	negative	negative	0	NA	negative	negative	0	NA
7B	7	2012-08-27	negative	NA	NA	negative	0	negative	negative	0	NA	negative	negative	0	NA
7C	7	2012-12-17	negative	NA	NA	negative	0	negative	negative	0.5	NA	negative	negative	0	NA
8A	8	2012-06-22	negative	NA	NA	negative	0	positive	positive	12.31	25.3	positive	positive	67.75	26.75
8B	8	2012-09-26	negative	NA	NA	negative	0	positive	positive	25.41	24.97	positive	positive	26.46	28.24
8C	8	2013-01-09	negative	NA	NA	negative	0.06	positive	positive	8.87	24.39	positive	negative	1.68	29.85
9A	9	2012-05-28	negative	NA	NA	negative	0	positive	positive	6.75	26.03	negative	negative	0	NA
9B	9	2012-08-26	negative	NA	NA	negative	0	positive	positive	34.43	22.16	negative	negative	0	NA
9C	9	2012-11-11	negative	NA	NA	negative	0	negative	negative	0	NA	negative	negative	0	NA

## Sheet: legend
sample_id	sample's study ID
patient_id	patient's study ID
taken_date	when the sample was taken
blastocystis_posneg	the final status regarding the detection for Blastocystis
blastocystis_pcr_ct	cycle threshold of the Blastocystis qPCR
blastocystis_subtype_result	result of the Blastocystis subtyping analysis
blastocystis_18S_posneg	status of the 18S sequencing for Blastocystis (over 5% reads = positive)
blastocystis_18S_perc	per cent of reads for Blastocystis
dientamoeba_posneg	the final status regarding the detection for Dientamoeba
dientamoeba_18S_posneg	status of the 18S sequencing for Dientamoeba (over 5% reads = positive)
dientamoeba_s_18S_perc	per cent of reads for Dientamoeba
dientamoeba_pcr_ct	cycle threshold of the Dientamoeba qPCR
entamoeba_posneg	the final status regarding the detection for Entamoeba
entamoeba_18S_posneg	status of the 18S sequencing for Entamoeba (over 5% reads = positive)
entamoeba_18S_perc	per cent of reads for Entamoeba
entamoeba_pcr_ct	cycle threshold of the Entamoeba qPCR
